# Supplementary material for: Psychiatric disorders associated with PCSK9 inhibitors: A real‐world, pharmacovigilance study
Source: CNS Neurosci Ther. 2023 Nov 10;30(4):e14522. doi: 10.1111/cns.14522 (PMC11017405; doi:10.1111/cns.14522)
Supplement: Supplementary file 1 — Table S1 [file CNS-30-e14522-s001.xlsx]

## Sheet: Sheet1
Supplement Table 1 PT for psychiatric adverse events
soccode	soc	pt	pt_soccode
10037175	Psychiatric disorders	Adjustment disorder with anxiety	10037175
10037175	Psychiatric disorders	Adjustment disorder with depressed mood	10037175
10037175	Psychiatric disorders	Adjustment disorder with disturbance of conduct	10037175
10037175	Psychiatric disorders	Adjustment disorder with mixed anxiety and depressed mood	10037175
10037175	Psychiatric disorders	Adjustment disorder with mixed disturbance of emotion and conduct	10037175
10037175	Psychiatric disorders	Grief reaction	10037175
10037175	Psychiatric disorders	Adjustment disorder	10037175
10037175	Psychiatric disorders	Post-sterilisation regret	10037175
10037175	Psychiatric disorders	Persistent complex bereavement disorder	10037175
10037175	Psychiatric disorders	Cabin fever	10037175
10037175	Psychiatric disorders	Agitation	10037175
10037175	Psychiatric disorders	Akathisia	10029205
10037175	Psychiatric disorders	Anticipatory anxiety	10037175
10037175	Psychiatric disorders	Anxiety	10037175
10037175	Psychiatric disorders	Nervousness	10037175
10037175	Psychiatric disorders	Stress	10037175
10037175	Psychiatric disorders	Tension	10037175
10037175	Psychiatric disorders	Agitation postoperative	10022117
10037175	Psychiatric disorders	Pseudoangina	10018065
10037175	Psychiatric disorders	Activation syndrome	10037175
10037175	Psychiatric disorders	Procedural anxiety	10037175
10037175	Psychiatric disorders	Terminal agitation	10018065
10037175	Psychiatric disorders	Immunisation stress-related response	10037175
10037175	Psychiatric disorders	Acute stress disorder	10037175
10037175	Psychiatric disorders	Post-traumatic stress disorder	10037175
10037175	Psychiatric disorders	Postpartum stress disorder	10037175
10037175	Psychiatric disorders	Burnout syndrome	10037175
10037175	Psychiatric disorders	Anniversary reaction	10037175
10037175	Psychiatric disorders	Hyperarousal	10037175
10037175	Psychiatric disorders	Catastrophic reaction	10037175
10037175	Psychiatric disorders	Ulysses syndrome	10037175
10037175	Psychiatric disorders	Acrophobia	10037175
10037175	Psychiatric disorders	Agoraphobia	10037175
10037175	Psychiatric disorders	Animal phobia	10037175
10037175	Psychiatric disorders	Claustrophobia	10037175
10037175	Psychiatric disorders	Fear	10037175
10037175	Psychiatric disorders	Fear of animals	10037175
10037175	Psychiatric disorders	Fear of closed spaces	10037175
10037175	Psychiatric disorders	Fear of disease	10037175
10037175	Psychiatric disorders	Fear of open spaces	10037175
10037175	Psychiatric disorders	Fear of weight gain	10037175
10037175	Psychiatric disorders	Performance fear	10037175
10037175	Psychiatric disorders	Phobia	10037175
10037175	Psychiatric disorders	Phobia of exams	10037175
10037175	Psychiatric disorders	Phobic avoidance	10037175
10037175	Psychiatric disorders	Social anxiety disorder	10037175
10037175	Psychiatric disorders	Social fear	10037175
10037175	Psychiatric disorders	Fear of falling	10037175
10037175	Psychiatric disorders	Ochlophobia	10037175
10037175	Psychiatric disorders	Phagophobia	10037175
10037175	Psychiatric disorders	Fear of crowded places	10037175
10037175	Psychiatric disorders	Fear of eating	10037175
10037175	Psychiatric disorders	Hydrophobia	10037175
10037175	Psychiatric disorders	Phonophobia	10037175
10037175	Psychiatric disorders	Phobia of driving	10037175
10037175	Psychiatric disorders	Noctiphobia	10037175
10037175	Psychiatric disorders	Nocturnal fear	10037175
10037175	Psychiatric disorders	Osmophobia	10037175
10037175	Psychiatric disorders	Nosophobia	10037175
10037175	Psychiatric disorders	Photaugiaphobia	10037175
10037175	Psychiatric disorders	Thanatophobia	10037175
10037175	Psychiatric disorders	Fear of death	10037175
10037175	Psychiatric disorders	Fear of pregnancy	10037175
10037175	Psychiatric disorders	Haphephobia	10037175
10037175	Psychiatric disorders	Paruresis	10037175
10037175	Psychiatric disorders	Pharmacophobia	10037175
10037175	Psychiatric disorders	Emetophobia	10037175
10037175	Psychiatric disorders	Autophobia	10037175
10037175	Psychiatric disorders	Haemophobia	10037175
10037175	Psychiatric disorders	Fear of injection	10037175
10037175	Psychiatric disorders	Thermophobia	10037175
10037175	Psychiatric disorders	Algophobia	10037175
10037175	Psychiatric disorders	Astraphobia	10037175
10037175	Psychiatric disorders	Kinesiophobia	10037175
10037175	Psychiatric disorders	Mysophobia	10037175
10037175	Psychiatric disorders	Glossophobia	10037175
10037175	Psychiatric disorders	Fear-related avoidance of activities	10037175
10037175	Psychiatric disorders	Sitophobia	10037175
10037175	Psychiatric disorders	Aerophobia	10037175
10037175	Psychiatric disorders	Nosocomephobia	10037175
10037175	Psychiatric disorders	Fear of surgery	10037175
10037175	Psychiatric disorders	Aichmophobia	10037175
10037175	Psychiatric disorders	Somniphobia	10037175
10037175	Psychiatric disorders	Frigophobia	10037175
10037175	Psychiatric disorders	Limited symptom panic attack	10037175
10037175	Psychiatric disorders	Panic attack	10037175
10037175	Psychiatric disorders	Panic disorder	10037175
10037175	Psychiatric disorders	Panic reaction	10037175
10037175	Psychiatric disorders	Compulsions	10037175
10037175	Psychiatric disorders	Obsessive thoughts	10037175
10037175	Psychiatric disorders	Obsessive-compulsive disorder	10037175
10037175	Psychiatric disorders	Trichotillomania	10037175
10037175	Psychiatric disorders	Body dysmorphic disorder	10037175
10037175	Psychiatric disorders	Obsessive rumination	10037175
10037175	Psychiatric disorders	Dermatillomania	10037175
10037175	Psychiatric disorders	Compulsive lip biting	10037175
10037175	Psychiatric disorders	Nail picking	10037175
10037175	Psychiatric disorders	Compulsive shopping	10037175
10037175	Psychiatric disorders	Compulsive hoarding	10037175
10037175	Psychiatric disorders	Compulsive handwashing	10037175
10037175	Psychiatric disorders	Trichotemnomania	10037175
10037175	Psychiatric disorders	Compulsive cheek biting	10037175
10037175	Psychiatric disorders	Obsessive need for symmetry	10037175
10037175	Psychiatric disorders	Obsessive-compulsive symptom	10037175
10037175	Psychiatric disorders	Dermatophagia	10037175
10037175	Psychiatric disorders	Olfactory reference syndrome	10037175
10037175	Psychiatric disorders	Paediatric acute-onset neuropsychiatric syndrome	10037175
10037175	Psychiatric disorders	Anxiety disorder due to a general medical condition	10037175
10037175	Psychiatric disorders	Generalised anxiety disorder	10037175
10037175	Psychiatric disorders	Neurosis	10037175
10037175	Psychiatric disorders	Postpartum neurosis	10037175
10037175	Psychiatric disorders	Selective mutism	10037175
10037175	Psychiatric disorders	Separation anxiety disorder	10037175
10037175	Psychiatric disorders	Anxiety disorder	10037175
10037175	Psychiatric disorders	Postpartum anxiety	10037175
10037175	Psychiatric disorders	Catatonia	10037175
10037175	Psychiatric disorders	Decreased activity	10018065
10037175	Psychiatric disorders	Malignant catatonia	10037175
10037175	Psychiatric disorders	Withdrawal catatonia	10037175
10037175	Psychiatric disorders	Psychomotor hyperactivity	10029205
10037175	Psychiatric disorders	Restlessness	10037175
10037175	Psychiatric disorders	Automatism	10037175
10037175	Psychiatric disorders	Automatism epileptic	10037175
10037175	Psychiatric disorders	Automatism, command	10037175
10037175	Psychiatric disorders	Bruxism	10037175
10037175	Psychiatric disorders	Echolalia	10037175
10037175	Psychiatric disorders	Echopraxia	10037175
10037175	Psychiatric disorders	Head banging	10037175
10037175	Psychiatric disorders	Posturing	10037175
10037175	Psychiatric disorders	Stereotypy	10037175
10037175	Psychiatric disorders	Waxy flexibility	10037175
10037175	Psychiatric disorders	Finger licking	10037175
10037175	Psychiatric disorders	Tic	10037175
10037175	Psychiatric disorders	Tourette's disorder	10010331
10037175	Psychiatric disorders	Chronic tic disorder	10037175
10037175	Psychiatric disorders	Complex tic	10037175
10037175	Psychiatric disorders	Provisional tic disorder	10037175
10037175	Psychiatric disorders	Secondary tic	10037175
10037175	Psychiatric disorders	Atypical attention deficit syndrome	10037175
10037175	Psychiatric disorders	Oppositional defiant disorder	10037175
10037175	Psychiatric disorders	Disruptive mood dysregulation disorder	10037175
10037175	Psychiatric disorders	Attention deficit hyperactivity disorder	10037175
10037175	Psychiatric disorders	Change in sustained attention	10037175
10037175	Psychiatric disorders	Distractibility	10037175
10037175	Psychiatric disorders	Disturbance in attention	10029205
10037175	Psychiatric disorders	Infantile spasms	10029205
10037175	Psychiatric disorders	Mental impairment	10029205
10037175	Psychiatric disorders	Lennox-Gastaut syndrome	10029205
10037175	Psychiatric disorders	Borderline mental impairment	10029205
10037175	Psychiatric disorders	Daydreaming	10037175
10037175	Psychiatric disorders	Cognitive disorder	10029205
10037175	Psychiatric disorders	Cerebellar cognitive affective syndrome	10029205
10037175	Psychiatric disorders	Executive dysfunction	10037175
10037175	Psychiatric disorders	Benign rolandic epilepsy	10029205
10037175	Psychiatric disorders	Early infantile epileptic encephalopathy with burst-suppression	10029205
10037175	Psychiatric disorders	Vascular cognitive impairment	10029205
10037175	Psychiatric disorders	Mental fatigue	10037175
10037175	Psychiatric disorders	Epileptic encephalopathy	10029205
10037175	Psychiatric disorders	Cognitive linguistic deficit	10029205
10037175	Psychiatric disorders	Psychomotor disadaptation syndrome	10029205
10037175	Psychiatric disorders	CDKL5 deficiency disorder	10010331
10037175	Psychiatric disorders	Learning disability	10037175
10037175	Psychiatric disorders	Reading disorder	10037175
10037175	Psychiatric disorders	Learning disorder	10037175
10037175	Psychiatric disorders	Developmental disorder of scholastic skills	10037175
10037175	Psychiatric disorders	Acalculia	10029205
10037175	Psychiatric disorders	Agraphia	10029205
10037175	Psychiatric disorders	Alexia	10029205
10037175	Psychiatric disorders	Aphasia	10029205
10037175	Psychiatric disorders	Apraxia	10029205
10037175	Psychiatric disorders	Dyslexia	10029205
10037175	Psychiatric disorders	Neurologic neglect syndrome	10029205
10037175	Psychiatric disorders	Gerstmann's syndrome	10029205
10037175	Psychiatric disorders	Agnosia	10029205
10037175	Psychiatric disorders	Hemiapraxia	10029205
10037175	Psychiatric disorders	Dyscalculia	10029205
10037175	Psychiatric disorders	Amusia	10029205
10037175	Psychiatric disorders	Central auditory processing disorder	10029205
10037175	Psychiatric disorders	Anosognosia	10029205
10037175	Psychiatric disorders	Symbolic dysfunction	10029205
10037175	Psychiatric disorders	Alien limb syndrome	10029205
10037175	Psychiatric disorders	Prosopagnosia	10029205
10037175	Psychiatric disorders	Right hemisphere deficit syndrome	10029205
10037175	Psychiatric disorders	Altered pitch perception	10029205
10037175	Psychiatric disorders	Visual agnosia	10029205
10037175	Psychiatric disorders	Hemiasomatognosia	10029205
10037175	Psychiatric disorders	Transient aphasia	10029205
10037175	Psychiatric disorders	Visuospatial deficit	10029205
10037175	Psychiatric disorders	Primary progressive aphasia	10029205
10037175	Psychiatric disorders	Simultanagnosia	10029205
10037175	Psychiatric disorders	Cri du Chat syndrome	10010331
10037175	Psychiatric disorders	Fragile X syndrome	10010331
10037175	Psychiatric disorders	Galactosaemia	10010331
10037175	Psychiatric disorders	Phenylketonuria	10010331
10037175	Psychiatric disorders	Prader-Willi syndrome	10010331
10037175	Psychiatric disorders	Rubinstein-Taybi syndrome	10010331
10037175	Psychiatric disorders	Trisomy 21	10010331
10037175	Psychiatric disorders	Trisomy 22	10010331
10037175	Psychiatric disorders	Sjogren-Larsson syndrome	10010331
10037175	Psychiatric disorders	Cohen syndrome	10010331
10037175	Psychiatric disorders	Williams syndrome	10010331
10037175	Psychiatric disorders	Wolf-Hirschhorn syndrome	10010331
10037175	Psychiatric disorders	Langer-Giedion syndrome	10010331
10037175	Psychiatric disorders	Oculocerebrorenal syndrome	10010331
10037175	Psychiatric disorders	Osteoporosis-pseudoglioma syndrome	10010331
10037175	Psychiatric disorders	Greig's syndrome	10010331
10037175	Psychiatric disorders	Trisomy 18	10010331
10037175	Psychiatric disorders	Trisomy 17	10010331
10037175	Psychiatric disorders	Laurence-Moon-Bardet-Biedl syndrome	10010331
10037175	Psychiatric disorders	Dubowitz syndrome	10010331
10037175	Psychiatric disorders	Schinzel-Giedion syndrome	10010331
10037175	Psychiatric disorders	Kabuki make-up syndrome	10010331
10037175	Psychiatric disorders	CHARGE syndrome	10010331
10037175	Psychiatric disorders	Velo-cardio-facial syndrome	10010331
10037175	Psychiatric disorders	Intellectual disability	10029205
10037175	Psychiatric disorders	Adiposogenital dystrophy	10014698
10037175	Psychiatric disorders	Tetrahydrobiopterin deficiency	10010331
10037175	Psychiatric disorders	Norrie's disease	10010331
10037175	Psychiatric disorders	Trisomy 14	10010331
10037175	Psychiatric disorders	Mevalonic aciduria	10010331
10037175	Psychiatric disorders	Familial scaphocephaly syndrome	10010331
10037175	Psychiatric disorders	Johanson-Blizzard syndrome	10010331
10037175	Psychiatric disorders	Cornelia de Lange syndrome	10010331
10037175	Psychiatric disorders	Smith-Lemli-Opitz syndrome	10010331
10037175	Psychiatric disorders	Allan-Herndon-Dudley syndrome	10010331
10037175	Psychiatric disorders	2-Hydroxyglutaric aciduria	10010331
10037175	Psychiatric disorders	Emanuel syndrome	10010331
10037175	Psychiatric disorders	Kleefstra syndrome	10010331
10037175	Psychiatric disorders	Trisomy 4p	10010331
10037175	Psychiatric disorders	Pallister-Killian syndrome	10010331
10037175	Psychiatric disorders	DOOR syndrome	10010331
10037175	Psychiatric disorders	Zhu-Tokita-Takenouchi-Kim syndrome	10010331
10037175	Psychiatric disorders	Gatad2b associated neurodevelopmental disorder	10010331
10037175	Psychiatric disorders	Benjamin syndrome	10010331
10037175	Psychiatric disorders	Griscelli syndrome	10010331
10037175	Psychiatric disorders	ACAD9 deficiency	10010331
10037175	Psychiatric disorders	Smith-Magenis syndrome	10010331
10037175	Psychiatric disorders	Coffin-Lowry syndrome	10010331
10037175	Psychiatric disorders	Shprintzen-Goldberg syndrome	10010331
10037175	Psychiatric disorders	Alpha-thalassaemia-intellectual deficit syndrome	10010331
10037175	Psychiatric disorders	X-linked intellectual disability, Siderius type	10010331
10037175	Psychiatric disorders	SADDAN syndrome	10010331
10037175	Psychiatric disorders	1p36 deletion syndrome	10010331
10037175	Psychiatric disorders	Cardiofaciocutaneous syndrome	10010331
10037175	Psychiatric disorders	Bosch-Boonstra-Schaaf optic atrophy syndrome	10010331
10037175	Psychiatric disorders	SATB2-associated syndrome	10010331
10037175	Psychiatric disorders	Weaver syndrome	10010331
10037175	Psychiatric disorders	Aniridia-cerebellar ataxia-mental deficiency	10010331
10037175	Psychiatric disorders	Ablepharon macrostomia syndrome	10010331
10037175	Psychiatric disorders	Acrocallosal syndrome	10010331
10037175	Psychiatric disorders	Coffin Siris syndrome	10010331
10037175	Psychiatric disorders	Filippi syndrome	10010331
10037175	Psychiatric disorders	Fountain syndrome	10010331
10037175	Psychiatric disorders	De Barsy syndrome	10010331
10037175	Psychiatric disorders	Opitz trigonocephaly syndrome	10010331
10037175	Psychiatric disorders	Creatine deficiency syndrome	10010331
10037175	Psychiatric disorders	Pallister W syndrome	10010331
10037175	Psychiatric disorders	Roberts syndrome	10010331
10037175	Psychiatric disorders	Otopalatodigital spectrum disorder	10010331
10037175	Psychiatric disorders	KBG syndrome	10010331
10037175	Psychiatric disorders	DDX3X syndrome	10010331
10037175	Psychiatric disorders	Zeichi-Ceide syndrome	10010331
10037175	Psychiatric disorders	Oculo-digito-oesophageal-duodenal syndrome	10010331
10037175	Psychiatric disorders	Aphonia	10038738
10037175	Psychiatric disorders	Deaf mutism	10010331
10037175	Psychiatric disorders	Mutism	10037175
10037175	Psychiatric disorders	Speech disorder developmental	10029205
10037175	Psychiatric disorders	Communication disorder	10037175
10037175	Psychiatric disorders	Posterior fossa syndrome	10022117
10037175	Psychiatric disorders	Cerebellar mutism	10029205
10037175	Psychiatric disorders	Language disorder	10029205
10037175	Psychiatric disorders	Speech sound disorder	10037175
10037175	Psychiatric disorders	Floating-Harbor syndrome	10010331
10037175	Psychiatric disorders	Acquired deaf mutism	10013993
10037175	Psychiatric disorders	Clang associations	10037175
10037175	Psychiatric disorders	Logorrhoea	10037175
10037175	Psychiatric disorders	Neologism	10037175
10037175	Psychiatric disorders	Poverty of speech	10037175
10037175	Psychiatric disorders	Repetitive speech	10029205
10037175	Psychiatric disorders	Speech disorder	10029205
10037175	Psychiatric disorders	Verbigeration	10037175
10037175	Psychiatric disorders	Taciturnity	10037175
10037175	Psychiatric disorders	Idioglossia	10029205
10037175	Psychiatric disorders	Slow speech	10029205
10037175	Psychiatric disorders	Disorganised speech	10037175
10037175	Psychiatric disorders	Pedantic speech	10037175
10037175	Psychiatric disorders	Coprolalia	10037175
10037175	Psychiatric disorders	Dysarthria	10029205
10037175	Psychiatric disorders	Dyslalia	10029205
10037175	Psychiatric disorders	Dysphonia	10038738
10037175	Psychiatric disorders	Dysprosody	10029205
10037175	Psychiatric disorders	Lack of spontaneous speech	10037175
10037175	Psychiatric disorders	Pressure of speech	10037175
10037175	Psychiatric disorders	Dysphemia	10037175
10037175	Psychiatric disorders	Pharyngeal dystonia	10029205
10037175	Psychiatric disorders	Hypokinetic dysarthria	10029205
10037175	Psychiatric disorders	Confusional state	10037175
10037175	Psychiatric disorders	Disorientation	10037175
10037175	Psychiatric disorders	Postictal state	10029205
10037175	Psychiatric disorders	Confusion postoperative	10022117
10037175	Psychiatric disorders	Preictal state	10029205
10037175	Psychiatric disorders	Immune effector cell-associated neurotoxicity syndrome	10029205
10037175	Psychiatric disorders	Delirium	10037175
10037175	Psychiatric disorders	Delirium tremens	10037175
10037175	Psychiatric disorders	Delirium febrile	10037175
10037175	Psychiatric disorders	Post-injection delirium sedation syndrome	10029205
10037175	Psychiatric disorders	Postoperative delirium	10022117
10037175	Psychiatric disorders	Intensive care unit delirium	10037175
10037175	Psychiatric disorders	Dementia Alzheimer's type	10029205
10037175	Psychiatric disorders	Dementia of the Alzheimer's type, uncomplicated	10029205
10037175	Psychiatric disorders	Dementia of the Alzheimer's type, with delirium	10029205
10037175	Psychiatric disorders	Dementia of the Alzheimer's type, with delusions	10029205
10037175	Psychiatric disorders	Dementia of the Alzheimer's type, with depressed mood	10029205
10037175	Psychiatric disorders	Presenile dementia	10029205
10037175	Psychiatric disorders	Prodromal Alzheimer's disease	10029205
10037175	Psychiatric disorders	Mixed dementia	10029205
10037175	Psychiatric disorders	Early onset familial Alzheimer's disease	10010331
10037175	Psychiatric disorders	Posterior cortical atrophy	10029205
10037175	Psychiatric disorders	Alcohol induced persisting dementia	10029205
10037175	Psychiatric disorders	Post-traumatic amnestic disorder	10037175
10037175	Psychiatric disorders	Wernicke-Korsakoff syndrome	10029205
10037175	Psychiatric disorders	Amnestic disorder	10029205
10037175	Psychiatric disorders	Korsakoff's syndrome	10037175
10037175	Psychiatric disorders	Transient epileptic amnesia	10029205
10037175	Psychiatric disorders	Amnesia	10029205
10037175	Psychiatric disorders	Anterograde amnesia	10029205
10037175	Psychiatric disorders	Memory impairment	10029205
10037175	Psychiatric disorders	Paramnesia	10037175
10037175	Psychiatric disorders	Retrograde amnesia	10029205
10037175	Psychiatric disorders	Transient global amnesia	10029205
10037175	Psychiatric disorders	Creutzfeldt-Jakob disease	10021881
10037175	Psychiatric disorders	Dementia	10029205
10037175	Psychiatric disorders	Kuru	10021881
10037175	Psychiatric disorders	Senile dementia	10029205
10037175	Psychiatric disorders	Pseudodementia	10037175
10037175	Psychiatric disorders	Baltic myoclonic epilepsy	10010331
10037175	Psychiatric disorders	Variant Creutzfeldt-Jakob disease	10021881
10037175	Psychiatric disorders	Membranous lipodystrophy	10010331
10037175	Psychiatric disorders	Dementia with Lewy bodies	10029205
10037175	Psychiatric disorders	Frontotemporal dementia	10029205
10037175	Psychiatric disorders	Gerstmann Straussler Scheinker syndrome	10021881
10037175	Psychiatric disorders	HIV-associated neurocognitive disorder	10021881
10037175	Psychiatric disorders	Corticobasal degeneration	10029205
10037175	Psychiatric disorders	Primary familial brain calcification	10010331
10037175	Psychiatric disorders	CSF HIV escape syndrome	10021881
10037175	Psychiatric disorders	Hippocampal atrophy	10029205
10037175	Psychiatric disorders	Sneddon's syndrome	10029205
10037175	Psychiatric disorders	Vascular dementia	10029205
10037175	Psychiatric disorders	Vascular encephalopathy	10029205
10037175	Psychiatric disorders	Agitated depression	10037175
10037175	Psychiatric disorders	Depression	10037175
10037175	Psychiatric disorders	Depression postoperative	10022117
10037175	Psychiatric disorders	Depression suicidal	10037175
10037175	Psychiatric disorders	Major depression	10037175
10037175	Psychiatric disorders	Menopausal depression	10037175
10037175	Psychiatric disorders	Childhood depression	10037175
10037175	Psychiatric disorders	Post stroke depression	10037175
10037175	Psychiatric disorders	Postictal depression	10037175
10037175	Psychiatric disorders	Persistent depressive disorder	10037175
10037175	Psychiatric disorders	Perinatal depression	10037175
10037175	Psychiatric disorders	Perry syndrome	10010331
10037175	Psychiatric disorders	Mixed anxiety and depressive disorder	10037175
10037175	Psychiatric disorders	Anhedonia	10037175
10037175	Psychiatric disorders	Decreased interest	10037175
10037175	Psychiatric disorders	Depressed mood	10037175
10037175	Psychiatric disorders	Feeling of despair	10037175
10037175	Psychiatric disorders	Feelings of worthlessness	10037175
10037175	Psychiatric disorders	Psychomotor retardation	10037175
10037175	Psychiatric disorders	Tearfulness	10037175
10037175	Psychiatric disorders	Feeling guilty	10037175
10037175	Psychiatric disorders	Depressive symptom	10037175
10037175	Psychiatric disorders	Negative thoughts	10037175
10037175	Psychiatric disorders	Sense of a foreshortened future	10037175
10037175	Psychiatric disorders	Adult failure to thrive	10027433
10037175	Psychiatric disorders	Developmental coordination disorder	10029205
10037175	Psychiatric disorders	Psychomotor skills impaired	10029205
10037175	Psychiatric disorders	Fine motor delay	10029205
10037175	Psychiatric disorders	Gross motor delay	10029205
10037175	Psychiatric disorders	Motor developmental delay	10029205
10037175	Psychiatric disorders	Delayed myelination	10029205
10037175	Psychiatric disorders	Phelan-McDermid syndrome	10010331
10037175	Psychiatric disorders	Autism spectrum disorder	10037175
10037175	Psychiatric disorders	Neurodevelopmental disorder	10037175
10037175	Psychiatric disorders	Sensory processing disorder	10029205
10037175	Psychiatric disorders	Rett syndrome	10010331
10037175	Psychiatric disorders	CSWS syndrome	10029205
10037175	Psychiatric disorders	Timothy syndrome	10010331
10037175	Psychiatric disorders	Broad autism phenotype	10037175
10037175	Psychiatric disorders	Isodicentric chromosome 15 syndrome	10010331
10037175	Psychiatric disorders	ADNP syndrome	10010331
10037175	Psychiatric disorders	Dissociation	10037175
10037175	Psychiatric disorders	Dissociative amnesia	10037175
10037175	Psychiatric disorders	Dissociative disorder	10037175
10037175	Psychiatric disorders	Dissociative identity disorder	10037175
10037175	Psychiatric disorders	Depersonalisation/derealisation disorder	10037175
10037175	Psychiatric disorders	Delusion	10037175
10037175	Psychiatric disorders	Delusion of grandeur	10037175
10037175	Psychiatric disorders	Delusion of parasitosis	10037175
10037175	Psychiatric disorders	Delusion of reference	10037175
10037175	Psychiatric disorders	Delusion of replacement	10037175
10037175	Psychiatric disorders	Erotomanic delusion	10037175
10037175	Psychiatric disorders	Jealous delusion	10037175
10037175	Psychiatric disorders	Persecutory delusion	10037175
10037175	Psychiatric disorders	Somatic delusion	10037175
10037175	Psychiatric disorders	Thought insertion	10037175
10037175	Psychiatric disorders	Thought withdrawal	10037175
10037175	Psychiatric disorders	Thought broadcasting	10037175
10037175	Psychiatric disorders	Cotard's syndrome	10037175
10037175	Psychiatric disorders	Depressive delusion	10037175
10037175	Psychiatric disorders	Mixed delusion	10037175
10037175	Psychiatric disorders	Delusion of theft	10037175
10037175	Psychiatric disorders	Circumstantiality	10037175
10037175	Psychiatric disorders	Confabulation	10037175
10037175	Psychiatric disorders	Derailment	10037175
10037175	Psychiatric disorders	Flight of ideas	10037175
10037175	Psychiatric disorders	Ideas of reference	10037175
10037175	Psychiatric disorders	Illogical thinking	10037175
10037175	Psychiatric disorders	Incoherent	10029205
10037175	Psychiatric disorders	Loose associations	10037175
10037175	Psychiatric disorders	Magical thinking	10037175
10037175	Psychiatric disorders	Perseveration	10037175
10037175	Psychiatric disorders	Poverty of thought content	10037175
10037175	Psychiatric disorders	Tangentiality	10037175
10037175	Psychiatric disorders	Thinking abnormal	10037175
10037175	Psychiatric disorders	Thought blocking	10037175
10037175	Psychiatric disorders	Bradyphrenia	10037175
10037175	Psychiatric disorders	Morbid thoughts	10037175
10037175	Psychiatric disorders	Intellectualisation	10037175
10037175	Psychiatric disorders	Tachyphrenia	10037175
10037175	Psychiatric disorders	Impaired reasoning	10037175
10037175	Psychiatric disorders	Paralogism	10037175
10037175	Psychiatric disorders	Pathological doubt	10037175
10037175	Psychiatric disorders	Intrusive thoughts	10037175
10037175	Psychiatric disorders	Formication	10029205
10037175	Psychiatric disorders	Hallucination	10037175
10037175	Psychiatric disorders	Hallucination, auditory	10037175
10037175	Psychiatric disorders	Hallucination, gustatory	10037175
10037175	Psychiatric disorders	Hallucination, olfactory	10037175
10037175	Psychiatric disorders	Hallucination, tactile	10037175
10037175	Psychiatric disorders	Hallucination, visual	10037175
10037175	Psychiatric disorders	Hallucinations, mixed	10037175
10037175	Psychiatric disorders	Somatic hallucination	10037175
10037175	Psychiatric disorders	Hallucination, synaesthetic	10037175
10037175	Psychiatric disorders	Paroxysmal perceptual alteration	10037175
10037175	Psychiatric disorders	Charles Bonnet syndrome	10015919
10037175	Psychiatric disorders	Musical ear syndrome	10013993
10037175	Psychiatric disorders	Deja vu	10037175
10037175	Psychiatric disorders	Delusional perception	10037175
10037175	Psychiatric disorders	Derealisation	10037175
10037175	Psychiatric disorders	Flashback	10037175
10037175	Psychiatric disorders	Illusion	10037175
10037175	Psychiatric disorders	Jamais vu	10037175
10037175	Psychiatric disorders	Pseudohallucination	10037175
10037175	Psychiatric disorders	Near death experience	10037175
10037175	Psychiatric disorders	Time perception altered	10037175
10037175	Psychiatric disorders	Autoscopy	10037175
10037175	Psychiatric disorders	Imperception	10037175
10037175	Psychiatric disorders	Phantom vibration syndrome	10037175
10037175	Psychiatric disorders	Purging	10037175
10037175	Psychiatric disorders	Self-induced vomiting	10037175
10037175	Psychiatric disorders	Food aversion	10027433
10037175	Psychiatric disorders	Eating disorder symptom	10027433
10037175	Psychiatric disorders	Food refusal	10027433
10037175	Psychiatric disorders	Anorexia and bulimia syndrome	10037175
10037175	Psychiatric disorders	Anorexia nervosa	10037175
10037175	Psychiatric disorders	Binge eating	10037175
10037175	Psychiatric disorders	Bulimia nervosa	10037175
10037175	Psychiatric disorders	Eating disorder	10037175
10037175	Psychiatric disorders	Hyperphagia	10027433
10037175	Psychiatric disorders	Merycism	10037175
10037175	Psychiatric disorders	Pica	10037175
10037175	Psychiatric disorders	Food craving	10027433
10037175	Psychiatric disorders	Appetite disorder	10027433
10037175	Psychiatric disorders	Feeding disorder	10027433
10037175	Psychiatric disorders	Hypophagia	10027433
10037175	Psychiatric disorders	Lack of satiety	10027433
10037175	Psychiatric disorders	Bradyphagia	10027433
10037175	Psychiatric disorders	Selective eating disorder	10037175
10037175	Psychiatric disorders	Diabulimia	10037175
10037175	Psychiatric disorders	Impulsive behaviour	10037175
10037175	Psychiatric disorders	Intermittent explosive disorder	10037175
10037175	Psychiatric disorders	Kleptomania	10037175
10037175	Psychiatric disorders	Poriomania	10037175
10037175	Psychiatric disorders	Pyromania	10037175
10037175	Psychiatric disorders	Onychophagia	10037175
10037175	Psychiatric disorders	Impulse-control disorder	10037175
10037175	Psychiatric disorders	Necromania	10037175
10037175	Psychiatric disorders	Clinomania	10037175
10037175	Psychiatric disorders	Bipolar I disorder	10037175
10037175	Psychiatric disorders	Bipolar II disorder	10037175
10037175	Psychiatric disorders	Cyclothymic disorder	10037175
10037175	Psychiatric disorders	Bipolar disorder	10037175
10037175	Psychiatric disorders	Hypomania	10037175
10037175	Psychiatric disorders	Mania	10037175
10037175	Psychiatric disorders	Manic symptom	10037175
10037175	Psychiatric disorders	Blunted affect	10037175
10037175	Psychiatric disorders	Constricted affect	10037175
10037175	Psychiatric disorders	Flat affect	10037175
10037175	Psychiatric disorders	Inappropriate affect	10037175
10037175	Psychiatric disorders	Affect lability	10037175
10037175	Psychiatric disorders	Affective ambivalence	10037175
10037175	Psychiatric disorders	Anger	10037175
10037175	Psychiatric disorders	Crying	10018065
10037175	Psychiatric disorders	Dysphoria	10037175
10037175	Psychiatric disorders	Emotional disorder	10037175
10037175	Psychiatric disorders	Emotional poverty	10037175
10037175	Psychiatric disorders	Euphoric mood	10037175
10037175	Psychiatric disorders	Irritability	10037175
10037175	Psychiatric disorders	Moaning	10018065
10037175	Psychiatric disorders	Mood altered	10037175
10037175	Psychiatric disorders	Morose	10037175
10037175	Psychiatric disorders	Premenstrual syndrome	10038604
10037175	Psychiatric disorders	Screaming	10018065
10037175	Psychiatric disorders	Steroid withdrawal syndrome	10014698
10037175	Psychiatric disorders	Emotional distress	10037175
10037175	Psychiatric disorders	Premenstrual dysphoric disorder	10038604
10037175	Psychiatric disorders	Neuroleptic-induced deficit syndrome	10037175
10037175	Psychiatric disorders	Alexithymia	10037175
10037175	Psychiatric disorders	Frustration tolerance decreased	10037175
10037175	Psychiatric disorders	Discouragement	10037175
10037175	Psychiatric disorders	Sibling rivalry disorder	10037175
10037175	Psychiatric disorders	Mood swings	10037175
10037175	Psychiatric disorders	Affective disorder	10037175
10037175	Psychiatric disorders	Apathy	10037175
10037175	Psychiatric disorders	Lethargy	10029205
10037175	Psychiatric disorders	Listless	10037175
10037175	Psychiatric disorders	Mood disorder due to a general medical condition	10037175
10037175	Psychiatric disorders	Seasonal affective disorder	10037175
10037175	Psychiatric disorders	Boredom	10037175
10037175	Psychiatric disorders	Laziness	10037175
10037175	Psychiatric disorders	Substance-induced mood disorder	10037175
10037175	Psychiatric disorders	Dysania	10037175
10037175	Psychiatric disorders	Aggression	10037175
10037175	Psychiatric disorders	Antisocial behaviour	10037175
10037175	Psychiatric disorders	Asocial behaviour	10037175
10037175	Psychiatric disorders	Attention-seeking behaviour	10037175
10037175	Psychiatric disorders	Belligerence	10037175
10037175	Psychiatric disorders	Disinhibition	10037175
10037175	Psychiatric disorders	Grandiosity	10037175
10037175	Psychiatric disorders	Hostility	10037175
10037175	Psychiatric disorders	Indifference	10037175
10037175	Psychiatric disorders	Inferiority complex	10037175
10037175	Psychiatric disorders	Judgement impaired	10029205
10037175	Psychiatric disorders	Negativism	10037175
10037175	Psychiatric disorders	Paranoia	10037175
10037175	Psychiatric disorders	Personality change	10037175
10037175	Psychiatric disorders	Social avoidant behaviour	10037175
10037175	Psychiatric disorders	Soliloquy	10037175
10037175	Psychiatric disorders	Suspiciousness	10037175
10037175	Psychiatric disorders	Violence-related symptom	10037175
10037175	Psychiatric disorders	Homicidal ideation	10037175
10037175	Psychiatric disorders	Impatience	10037175
10037175	Psychiatric disorders	Disturbance in social behaviour	10037175
10037175	Psychiatric disorders	Aversion	10037175
10037175	Psychiatric disorders	Suggestibility	10037175
10037175	Psychiatric disorders	Stubbornness	10037175
10037175	Psychiatric disorders	Pseudologia	10037175
10037175	Psychiatric disorders	Overconfidence	10037175
10037175	Psychiatric disorders	Egocentrism	10037175
10037175	Psychiatric disorders	Defiant behaviour	10037175
10037175	Psychiatric disorders	Brunner syndrome	10010331
10037175	Psychiatric disorders	Self-consciousness	10037175
10037175	Psychiatric disorders	Self-destructive behaviour	10037175
10037175	Psychiatric disorders	Personality disorder	10037175
10037175	Psychiatric disorders	Pithiatism	10037175
10037175	Psychiatric disorders	Self esteem decreased	10037175
10037175	Psychiatric disorders	Self esteem inflated	10037175
10037175	Psychiatric disorders	Avoidant personality disorder	10037175
10037175	Psychiatric disorders	Dependent personality disorder	10037175
10037175	Psychiatric disorders	Obsessive-compulsive personality disorder	10037175
10037175	Psychiatric disorders	Antisocial personality disorder	10037175
10037175	Psychiatric disorders	Borderline personality disorder	10037175
10037175	Psychiatric disorders	Histrionic personality disorder	10037175
10037175	Psychiatric disorders	Narcissistic personality disorder	10037175
10037175	Psychiatric disorders	Psychopathic personality	10037175
10037175	Psychiatric disorders	Paranoid personality disorder	10037175
10037175	Psychiatric disorders	Schizoid personality disorder	10037175
10037175	Psychiatric disorders	Schizotypal personality disorder	10037175
10037175	Psychiatric disorders	Behaviour disorder	10037175
10037175	Psychiatric disorders	Breath holding	10037175
10037175	Psychiatric disorders	Staring	10037175
10037175	Psychiatric disorders	Regressive behaviour	10037175
10037175	Psychiatric disorders	Abnormal behaviour	10037175
10037175	Psychiatric disorders	Sexually inappropriate behaviour	10037175
10037175	Psychiatric disorders	Thumb sucking	10018065
10037175	Psychiatric disorders	Behaviour disorder due to a general medical condition	10037175
10037175	Psychiatric disorders	Scatolia	10037175
10037175	Psychiatric disorders	Aberrant motor behaviour	10037175
10037175	Psychiatric disorders	Choking sensation	10038738
10037175	Psychiatric disorders	Hyperventilation	10038738
10037175	Psychiatric disorders	Neglect of personal appearance	10037175
10037175	Psychiatric disorders	Throat tightness	10038738
10037175	Psychiatric disorders	Trance	10037175
10037175	Psychiatric disorders	Hypervigilance	10037175
10037175	Psychiatric disorders	Abulia	10037175
10037175	Psychiatric disorders	Impaired self-care	10018065
10037175	Psychiatric disorders	Gulf war syndrome	10029205
10037175	Psychiatric disorders	Post concussion syndrome	10022117
10037175	Psychiatric disorders	Psychiatric symptom	10037175
10037175	Psychiatric disorders	Exaggerated startle response	10029205
10037175	Psychiatric disorders	Psychiatric decompensation	10037175
10037175	Psychiatric disorders	Toe walking	10028395
10037175	Psychiatric disorders	Decreased eye contact	10037175
10037175	Psychiatric disorders	Psychological trauma	10037175
10037175	Psychiatric disorders	Helplessness	10037175
10037175	Psychiatric disorders	Reduced facial expression	10029205
10037175	Psychiatric disorders	Procrastination	10037175
10037175	Psychiatric disorders	Stockholm syndrome	10037175
10037175	Psychiatric disorders	Impostor phenomenon	10037175
10037175	Psychiatric disorders	Post 5-alpha-reductase inhibitor syndrome	10014698
10037175	Psychiatric disorders	Serotonin deficiency	10029205
10037175	Psychiatric disorders	Patient elopement	10029205
10037175	Psychiatric disorders	Post intensive care syndrome	10022117
10037175	Psychiatric disorders	Cerebral dysrhythmia	10029205
10037175	Psychiatric disorders	Bizarre personal appearance	10037175
10037175	Psychiatric disorders	Congenital brain damage	10010331
10037175	Psychiatric disorders	Cushing's syndrome	10014698
10037175	Psychiatric disorders	Cushingoid	10014698
10037175	Psychiatric disorders	Organic brain syndrome	10037175
10037175	Psychiatric disorders	Personality change due to a general medical condition	10037175
10037175	Psychiatric disorders	Porphyria acute	10010331
10037175	Psychiatric disorders	Thyrotoxic crisis	10014698
10037175	Psychiatric disorders	Water intoxication	10027433
10037175	Psychiatric disorders	Perinatal brain damage	10036585
10037175	Psychiatric disorders	Mental disorder due to a general medical condition	10037175
10037175	Psychiatric disorders	Neuropsychiatric lupus	10029205
10037175	Psychiatric disorders	Brain injury	10029205
10037175	Psychiatric disorders	Neuropsychiatric syndrome	10037175
10037175	Psychiatric disorders	Neuropsychiatric symptoms	10037175
10037175	Psychiatric disorders	Rheumatic brain disease	10029205
10037175	Psychiatric disorders	Bing-Neel syndrome	10029104
10037175	Psychiatric disorders	Tuberous sclerosis complex associated neuropsychiatric disease	10037175
10037175	Psychiatric disorders	Altered state of consciousness	10029205
10037175	Psychiatric disorders	Psychological factor affecting medical condition	10037175
10037175	Psychiatric disorders	Mental status changes	10037175
10037175	Psychiatric disorders	Mental status changes postoperative	10022117
10037175	Psychiatric disorders	Dyslogia	10037175
10037175	Psychiatric disorders	Mental disorder	10037175
10037175	Psychiatric disorders	Fat embolism syndrome	10007541
10037175	Psychiatric disorders	Developmental delay	10018065
10037175	Psychiatric disorders	Emotional disorder of childhood	10037175
10037175	Psychiatric disorders	Failure to thrive	10027433
10037175	Psychiatric disorders	Neurotic disorder of childhood	10037175
10037175	Psychiatric disorders	Personality disorder of childhood	10037175
10037175	Psychiatric disorders	School refusal	10037175
10037175	Psychiatric disorders	Disinhibited social engagement disorder of childhood	10037175
10037175	Psychiatric disorders	Social (pragmatic) communication disorder	10037175
10037175	Psychiatric disorders	Reactive attachment disorder	10037175
10037175	Psychiatric disorders	Encopresis	10037175
10037175	Psychiatric disorders	Enuresis	10037175
10037175	Psychiatric disorders	Alcohol abuse	10037175
10037175	Psychiatric disorders	Alcohol poisoning	10022117
10037175	Psychiatric disorders	Alcohol problem	10037175
10037175	Psychiatric disorders	Alcoholic hangover	10037175
10037175	Psychiatric disorders	Alcoholism	10037175
10037175	Psychiatric disorders	Dependence	10037175
10037175	Psychiatric disorders	Drug abuse	10037175
10037175	Psychiatric disorders	Drug dependence	10037175
10037175	Psychiatric disorders	Drug dependence, antepartum	10037175
10037175	Psychiatric disorders	Drug dependence, postpartum	10037175
10037175	Psychiatric disorders	Drug withdrawal syndrome	10018065
10037175	Psychiatric disorders	Drug withdrawal syndrome neonatal	10018065
10037175	Psychiatric disorders	Tobacco abuse	10037175
10037175	Psychiatric disorders	Withdrawal syndrome	10018065
10037175	Psychiatric disorders	Alcohol withdrawal syndrome	10037175
10037175	Psychiatric disorders	Nicotine dependence	10037175
10037175	Psychiatric disorders	Tobacco withdrawal symptoms	10037175
10037175	Psychiatric disorders	Neonatal complications of substance abuse	10037175
10037175	Psychiatric disorders	Substance abuse	10037175
10037175	Psychiatric disorders	Dopamine dysregulation syndrome	10037175
10037175	Psychiatric disorders	Binge drinking	10037175
10037175	Psychiatric disorders	Substance dependence	10037175
10037175	Psychiatric disorders	Gambling disorder	10037175
10037175	Psychiatric disorders	Drug use disorder	10037175
10037175	Psychiatric disorders	Drug use disorder, antepartum	10037175
10037175	Psychiatric disorders	Drug use disorder, postpartum	10037175
10037175	Psychiatric disorders	Substance use disorder	10037175
10037175	Psychiatric disorders	Alcohol use disorder	10037175
10037175	Psychiatric disorders	Gaming disorder	10037175
10037175	Psychiatric disorders	Behavioural addiction	10037175
10037175	Psychiatric disorders	Alcoholic coma	10029205
10037175	Psychiatric disorders	Holiday heart syndrome	10007541
10037175	Psychiatric disorders	Caffeine dependence	10037175
10037175	Psychiatric disorders	Brief psychotic disorder, with postpartum onset	10037175
10037175	Psychiatric disorders	Brief psychotic disorder with marked stressors	10037175
10037175	Psychiatric disorders	Transient psychosis	10037175
10037175	Psychiatric disorders	Brief psychotic disorder without marked stressors	10037175
10037175	Psychiatric disorders	Alice in wonderland syndrome	10037175
10037175	Psychiatric disorders	Delusional disorder, erotomanic type	10037175
10037175	Psychiatric disorders	Delusional disorder, grandiose type	10037175
10037175	Psychiatric disorders	Delusional disorder, jealous type	10037175
10037175	Psychiatric disorders	Delusional disorder, mixed type	10037175
10037175	Psychiatric disorders	Delusional disorder, somatic type	10037175
10037175	Psychiatric disorders	Delusional disorder, unspecified type	10037175
10037175	Psychiatric disorders	Delusional disorder, persecutory type	10037175
10037175	Psychiatric disorders	Acute psychosis	10037175
10037175	Psychiatric disorders	Alcoholic psychosis	10037175
10037175	Psychiatric disorders	Psychotic behaviour	10037175
10037175	Psychiatric disorders	Senile psychosis	10037175
10037175	Psychiatric disorders	Shared psychotic disorder	10037175
10037175	Psychiatric disorders	Reactive psychosis	10037175
10037175	Psychiatric disorders	Epileptic psychosis	10037175
10037175	Psychiatric disorders	Childhood psychosis	10037175
10037175	Psychiatric disorders	Psychotic disorder	10037175
10037175	Psychiatric disorders	Psychotic disorder due to a general medical condition	10037175
10037175	Psychiatric disorders	Hysterical psychosis	10037175
10037175	Psychiatric disorders	Psychosis postoperative	10022117
10037175	Psychiatric disorders	Postictal psychosis	10037175
10037175	Psychiatric disorders	Substance-induced psychotic disorder	10037175
10037175	Psychiatric disorders	Rebound psychosis	10037175
10037175	Psychiatric disorders	Parkinson's disease psychosis	10037175
10037175	Psychiatric disorders	Psychotic symptom	10037175
10037175	Psychiatric disorders	Schizoaffective disorder	10037175
10037175	Psychiatric disorders	Schizophreniform disorder	10037175
10037175	Psychiatric disorders	Schizoaffective disorder bipolar type	10037175
10037175	Psychiatric disorders	Schizoaffective disorder depressive type	10037175
10037175	Psychiatric disorders	Schizophrenia	10037175
10037175	Psychiatric disorders	Negative symptoms in schizophrenia	10037175
10037175	Psychiatric disorders	Anorgasmia	10037175
10037175	Psychiatric disorders	Female orgasmic disorder	10037175
10037175	Psychiatric disorders	Male orgasmic disorder	10037175
10037175	Psychiatric disorders	Orgasm abnormal	10037175
10037175	Psychiatric disorders	Premature ejaculation	10037175
10037175	Psychiatric disorders	Orgasmic sensation decreased	10037175
10037175	Psychiatric disorders	Psychosexual disorder	10037175
10037175	Psychiatric disorders	Gender dysphoria	10037175
10037175	Psychiatric disorders	Erection increased	10038604
10037175	Psychiatric disorders	Inadequate lubrication	10038604
10037175	Psychiatric disorders	Sexual inhibition	10037175
10037175	Psychiatric disorders	Organic erectile dysfunction	10038604
10037175	Psychiatric disorders	Psychogenic erectile dysfunction	10037175
10037175	Psychiatric disorders	Disturbance in sexual arousal	10037175
10037175	Psychiatric disorders	Erectile dysfunction	10038604
10037175	Psychiatric disorders	Female sexual arousal disorder	10038604
10037175	Psychiatric disorders	Excessive masturbation	10037175
10037175	Psychiatric disorders	Libido decreased	10037175
10037175	Psychiatric disorders	Libido increased	10037175
10037175	Psychiatric disorders	Loss of libido	10037175
10037175	Psychiatric disorders	Sexual aversion disorder	10037175
10037175	Psychiatric disorders	Excessive sexual fantasies	10037175
10037175	Psychiatric disorders	Libido disorder	10037175
10037175	Psychiatric disorders	Hypersexuality	10037175
10037175	Psychiatric disorders	Kluver-Bucy syndrome	10029205
10037175	Psychiatric disorders	Compulsive sexual behaviour	10037175
10037175	Psychiatric disorders	Dyspareunia	10038604
10037175	Psychiatric disorders	Sexual dysfunction	10038604
10037175	Psychiatric disorders	Female sexual dysfunction	10038604
10037175	Psychiatric disorders	Male sexual dysfunction	10038604
10037175	Psychiatric disorders	Painful ejaculation	10038604
10037175	Psychiatric disorders	Genito-pelvic pain/penetration disorder	10037175
10037175	Psychiatric disorders	Exhibitionism	10037175
10037175	Psychiatric disorders	Fetishism	10037175
10037175	Psychiatric disorders	Frotteurism	10037175
10037175	Psychiatric disorders	Masochism	10037175
10037175	Psychiatric disorders	Paedophilia	10037175
10037175	Psychiatric disorders	Paraphilia	10037175
10037175	Psychiatric disorders	Sadism	10037175
10037175	Psychiatric disorders	Transvestism	10037175
10037175	Psychiatric disorders	Voyeurism	10037175
10037175	Psychiatric disorders	Erotophonophilia	10037175
10037175	Psychiatric disorders	Initial insomnia	10037175
10037175	Psychiatric disorders	Insomnia	10037175
10037175	Psychiatric disorders	Middle insomnia	10037175
10037175	Psychiatric disorders	Hyposomnia	10037175
10037175	Psychiatric disorders	Terminal insomnia	10037175
10037175	Psychiatric disorders	Behavioural insomnia of childhood	10037175
10037175	Psychiatric disorders	Breathing-related sleep disorder	10037175
10037175	Psychiatric disorders	Central sleep apnoea syndrome	10038738
10037175	Psychiatric disorders	Hypersomnia	10029205
10037175	Psychiatric disorders	Obstructive sleep apnoea syndrome	10038738
10037175	Psychiatric disorders	Pickwickian syndrome	10038738
10037175	Psychiatric disorders	Sleep apnoea syndrome	10038738
10037175	Psychiatric disorders	Somnolence	10029205
10037175	Psychiatric disorders	Somnolence neonatal	10029205
10037175	Psychiatric disorders	Stupor	10029205
10037175	Psychiatric disorders	Dyssomnia	10037175
10037175	Psychiatric disorders	Poor quality sleep	10037175
10037175	Psychiatric disorders	Upper airway resistance syndrome	10038738
10037175	Psychiatric disorders	Periodic limb movement disorder	10029205
10037175	Psychiatric disorders	Behavioural induced insufficient sleep syndrome	10029205
10037175	Psychiatric disorders	Psychophysiologic insomnia	10037175
10037175	Psychiatric disorders	Paradoxical insomnia	10037175
10037175	Psychiatric disorders	Catathrenia	10029205
10037175	Psychiatric disorders	Cataplexy	10029205
10037175	Psychiatric disorders	Hypnagogic hallucination	10037175
10037175	Psychiatric disorders	Hypnopompic hallucination	10037175
10037175	Psychiatric disorders	Narcolepsy	10029205
10037175	Psychiatric disorders	Sleep attacks	10037175
10037175	Psychiatric disorders	Sleep paralysis	10029205
10037175	Psychiatric disorders	Abnormal dreams	10037175
10037175	Psychiatric disorders	Nightmare	10037175
10037175	Psychiatric disorders	Rapid eye movements sleep abnormal	10037175
10037175	Psychiatric disorders	Sleep talking	10037175
10037175	Psychiatric disorders	Sleep terror	10037175
10037175	Psychiatric disorders	Somnambulism	10037175
10037175	Psychiatric disorders	Abnormal sleep-related event	10037175
10037175	Psychiatric disorders	Parasomnia	10037175
10037175	Psychiatric disorders	Loss of dreaming	10037175
10037175	Psychiatric disorders	Sleep-related eating disorder	10037175
10037175	Psychiatric disorders	Sleep sex	10037175
10037175	Psychiatric disorders	Sleep inertia	10037175
10037175	Psychiatric disorders	Confusional arousal	10037175
10037175	Psychiatric disorders	Rapid eye movement sleep behaviour disorder	10037175
10037175	Psychiatric disorders	Exploding head syndrome	10037175
10037175	Psychiatric disorders	Sleep disorder	10037175
10037175	Psychiatric disorders	Sleep disorder due to general medical condition, hypersomnia type	10037175
10037175	Psychiatric disorders	Sleep disorder due to general medical condition, insomnia type	10037175
10037175	Psychiatric disorders	Sleep disorder due to general medical condition, mixed type	10037175
10037175	Psychiatric disorders	Sleep disorder due to general medical condition, parasomnia type	10037175
10037175	Psychiatric disorders	Hypersomnia-bulimia syndrome	10037175
10037175	Psychiatric disorders	Sopor	10037175
10037175	Psychiatric disorders	Sleep disorder due to a general medical condition	10037175
10037175	Psychiatric disorders	Advanced sleep phase	10029205
10037175	Psychiatric disorders	Circadian rhythm sleep disorder	10029205
10037175	Psychiatric disorders	Delayed sleep phase	10029205
10037175	Psychiatric disorders	Irregular sleep phase	10029205
10037175	Psychiatric disorders	Non-24-hour sleep-wake disorder	10029205
10037175	Psychiatric disorders	Shift work disorder	10029205
10037175	Psychiatric disorders	Irregular sleep wake rhythm disorder	10029205
10037175	Psychiatric disorders	Completed suicide	10037175
10037175	Psychiatric disorders	Intentional self-injury	10037175
10037175	Psychiatric disorders	Suicidal ideation	10037175
10037175	Psychiatric disorders	Suicide attempt	10037175
10037175	Psychiatric disorders	Self-injurious ideation	10037175
10037175	Psychiatric disorders	Suicidal behaviour	10037175
10037175	Psychiatric disorders	Suicide threat	10037175
10037175	Psychiatric disorders	Assisted suicide	10037175
10037175	Psychiatric disorders	Suspected suicide attempt	10037175
10037175	Psychiatric disorders	Suspected suicide	10037175
10037175	Psychiatric disorders	Compensation neurosis	10037175
10037175	Psychiatric disorders	Munchausen's syndrome	10037175
10037175	Psychiatric disorders	Factitious disorder	10037175
10037175	Psychiatric disorders	Aphonia psychogenic	10037175
10037175	Psychiatric disorders	Conversion disorder	10037175
10037175	Psychiatric disorders	Dysphonia psychogenic	10037175
10037175	Psychiatric disorders	Irritable bowel syndrome	10017947
10037175	Psychiatric disorders	Polydipsia psychogenic	10037175
10037175	Psychiatric disorders	Psychogenic dysuria	10037175
10037175	Psychiatric disorders	Tension headache	10029205
10037175	Psychiatric disorders	Torticollis psychogenic	10037175
10037175	Psychiatric disorders	Vomiting psychogenic	10037175
10037175	Psychiatric disorders	Colitis psychogenic	10037175
10037175	Psychiatric disorders	Pseudoneurologic symptom	10037175
10037175	Psychiatric disorders	Psychogenic seizure	10029205
10037175	Psychiatric disorders	Device psychogenic complication	10018065
10037175	Psychiatric disorders	Phantom shocks	10018065
10037175	Psychiatric disorders	Psychogenic movement disorder	10037175
10037175	Psychiatric disorders	Psychogenic tremor	10037175
10037175	Psychiatric disorders	Psychogenic respiratory distress	10037175
10037175	Psychiatric disorders	Psychogenic pseudosyncope	10037175
10037175	Psychiatric disorders	Psychogenic visual disorder	10037175
10037175	Psychiatric disorders	Somatoform genitourinary disorder	10037175
10037175	Psychiatric disorders	Somatic symptom disorder	10037175
10037175	Psychiatric disorders	Illness anxiety disorder	10037175
10037175	Psychiatric disorders	Cardiovascular somatic symptom disorder	10037175
10037175	Psychiatric disorders	Gastrointestinal somatic symptom disorder	10037175
10037175	Psychiatric disorders	Neurologic somatic symptom disorder	10037175
10037175	Psychiatric disorders	Cutaneous somatic symptom disorder	10037175
10037175	Psychiatric disorders	Somatic symptom disorder of pregnancy	10036585
10037175	Psychiatric disorders	Chronic idiopathic pain syndrome	10037175
10037175	Psychiatric disorders	Gardner-Diamond syndrome	10040785
10037175	Psychiatric disorders	Persistent postural-perceptual dizziness	10029205
10037175	Psychiatric disorders	Phobic postural vertigo	10013993
10037175	Psychiatric disorders	Habit cough	10037175
10037175	Psychiatric disorders	Psychogenic blindness	10037175
